# Supplementary material for: Improved Resistive Switching with Low-Power Synaptic Behaviors of ZnO/Al2O3 Bilayer Structure
Source: Materials (Basel). 2022 Sep 26;15(19):6663. doi: 10.3390/ma15196663 (PMC9572464; doi:10.3390/ma15196663)
Supplement: Supplementary file 1 [file materials-15-06663-s001.zip]

Archive with 1 entries (1 files):
- materials-1929357-supplementary.pdf
